# Supplementary material for: Direct Effects of Mifepristone on Mice Embryogenesis: An In Vitro Evaluation by Single-Embryo RNA Sequencing Analysis
Source: Biomedicines. 2023 Mar 15;11(3):907. doi: 10.3390/biomedicines11030907 (PMC10046204; doi:10.3390/biomedicines11030907)
Supplement: Supplementary file 1 [file biomedicines-11-00907-s001.zip]

Archive with 1 entries (1 files):
- biomedicines-2241029-supplementary.pdf
